# Supplementary material for: The Increased Amyloidogenicity of Spike RBD and pH-Dependent Binding to ACE2 May Contribute to the Transmissibility and Pathogenic Properties of SARS-CoV-2 Omicron as Suggested by In Silico Study
Source: Int J Mol Sci. 2022 Nov 4;23(21):13502. doi: 10.3390/ijms232113502 (PMC9655063; doi:10.3390/ijms232113502)
Supplement: Supplementary file 1 [file ijms-23-13502-s001.zip]

Archive with 1 entries (1 files):
- ijms-1882086-supplementary.pdf
